# Supplementary material for: Puerarin Alleviates Vascular Cognitive Impairment in Vascular Dementia Rats
Source: Front Behav Neurosci. 2021 Oct 15;15:717008. doi: 10.3389/fnbeh.2021.717008 (PMC8554240; doi:10.3389/fnbeh.2021.717008)
Supplement: Supplementary file 2 [file Table_2.xlsx]

## Sheet: 潜伏期
	Sham [escape latency(s)]													Model [escape latency(s)]
	1	2	3	4	5	6	7	8	9	10	11	12		1	2	3	4	5	6	7	8	9	10	11	12	13	14	15	16	17	18	19	20	21	22	23	24	25	26	27	28	29	30	31	32	33	34	35	36
day 24	43	42	34	55	43	52	46	42	45	42	49	45	44.8333	55	57	54	52	58	64	56	58	60	64	58	55	56	57	60	60	54	57	61	58	59	60	55	57	64	57	55	59	56	57	67	58	60	59	55	57
day 25	38	40	34	35	47	30	38	36	40	35	39	36	37.3333	49	48	46	44	49	47	44	46	50	55	53	47	45	46	50	52	45	49	44	49	51	51	46	48	54	49	45	48	49	48	60	50	53	45	50	46
day 26	36	35	30	31	45	32	34	33	35	34	38	34	34.75	52	44	43	45	38	38	40	41	45	50	48	42	40	41	46	47	45	47	38	40	47	48	46	45	47	45	47	45	47	45	53	43	49	43	47	45
day 27	35	29	22	20	30	19	25	23	28	25	30	24	25.8333	47	45	42	38	38	34	40	34	43	46	44	37	38	35	40	46	43	42	36	35	42	46	44	41	45	40	43	42	45	39	50	36	46	42	45	41
day 28	29	25	22	17	21	12	21	21	25	20	27	12	21	41	38	33	35	34	29	35	32	36	38	35	34	35	33	36	40	34	32	34	34	36	38	36	32	39	34	37	37	36	32	45	33	40	37	39	32

## Sheet: SC value
BACCO	SC value
1	0.328893
2	0.294181
3	0.248853
4	0.234813
5	0.245392
6	0.227594
7	0.238372
8	0.223934
9	0.300214
10	0.352767
11	0.311975
12	0.238372
13	0.234813
14	0.227594
15	0.294181
16	0.331633
17	0.25905
18	0.278634
19	0.231221
20	0.241898
21	0.303191
22	0.326132
23	0.278634
24	0.265695
25	0.342369
26	0.272222
27	0.278634
28	0.291126
29	0.29721
30	0.25905
31	0.404545
32	0.255682
33	0.339718
34	0.275442
35	0.306144
36	0.25905
