# Supplementary material for: Puerarin Alleviates Vascular Cognitive Impairment in Vascular Dementia Rats
Source: Front Behav Neurosci. 2021 Oct 15;15:717008. doi: 10.3389/fnbeh.2021.717008 (PMC8554240; doi:10.3389/fnbeh.2021.717008)
Supplement: Supplementary file 3 [file Table_3.XLSX]

## Sheet: Swim distance in quadrant (m)
Swim distance in quadrant (m)
Sham	BACCO
2.46	1.23
3.25	1.28
2.89	1.66
2.65	1.46
2.21	1.77
2.89	1.34
2.68	1.12
3.21	1.33
2.89	1.85
2.78	1.17
2.99	1.11
2.32	1.59

## Sheet: Swim distance out quadrant (m)
Swim distance out quadrant (m)
2.09	3.16
1.68	3.18
2.12	3.24
2.16	3.33
2.11	3.19
2.06	3.16
2.31	4.12
2.16	3.77
1.89	3.11
2.45	3.54
2.06	3.89
2.15	2.53

## Sheet: Swim distance (m)
							Swim distance (m)
							4.55	4.39
							4.93	4.46
							5.01	4.9
							4.81	4.79
							4.32	4.96
							4.95	4.5
							4.99	5.24
							5.37	5.1
							4.78	4.96
							5.23	4.71
							5.05	5
							4.47	4.12

## Sheet: Swim time in quadrant (s)
Swim time in quadrant (s)
21.26	14.58
23.94	12.26
36.55	17.25
26.52	13.96
22.47	17.65
32.15	18.61
26.18	12.45
36.52	14.56
31.62	18.62
26.57	15.47
22.95	12.55
17.98	13.74

## Sheet: Swim time out quadrant (s)
Swim time out quadrant (s)
38.74	45.42
36.06	47.74
23.45	42.75
33.48	46.04
37.53	42.35
27.85	41.39
33.82	47.55
23.48	45.44
28.38	41.38
33.43	44.53
37.05	47.45
42.02	46.26

## Sheet: Swim speed in quadrant (cm s)
Swim speed in quadrant (cm/s)
11.571	8.43621
13.5756	10.4405
7.90698	9.62319
9.99246	10.4584
9.83534	10.0283
8.98911	7.20043
10.2368	8.99598
8.7897	9.13462
9.13978	9.93555
10.4629	7.56302
13.0283	8.84462
12.9032	11.5721

## Sheet: Swim speed out quadrant (cm s)
Swim speed out quadrant (cm/s)
5.39494	6.95729
4.6589	6.66108
9.04051	7.57895
6.45161	7.23284
5.62217	7.53247
7.39677	7.63469
6.83028	8.66456
9.19932	8.29665
6.65962	7.51571
7.32875	7.9497
5.56005	8.1981
5.11661	5.46909

## Sheet: Average swim speed (cm s)
Average swim speed (cm/s)
7.58333	7.31667
8.21667	7.43333
8.35	8.16667
8.01667	7.98333
7.2	9.43333
8.25	8.83333
8.31667	8.73333
8.95	8.5
7.96667	8.26667
8.71667	7.85
8.41667	8.33333
7.45	6.86667
